# Supplementary material for: A statistical approach for detecting genomic aberrations in heterogeneous tumor samples from single nucleotide polymorphism genotyping data
Source: Genome Biol. 2010 Sep 21;11(9):R92. doi: 10.1186/gb-2010-11-9-r92 (PMC2965384; doi:10.1186/gb-2010-11-9-r92)
Supplement: Additional file 2 — Genome-wide analysis of three normal-cancer cell line mixtures. Plots showing genome-wide copy number and LOH analysis for three normal-cancer cell line mixture series. [file gb-2010-11-9-r92-S2.gz]

Archive with 1 entries (1 files):
- gb-2010-11-9-r92-S2
